# Supplementary material for: Genetically Determined Chronic Low-Grade Inflammation and Hundreds of Health Outcomes in the UK Biobank and the FinnGen Population: A Phenome-Wide Mendelian Randomization Study
Source: Front Immunol. 2021 Jul 27;12:720876. doi: 10.3389/fimmu.2021.720876 (PMC8353321; doi:10.3389/fimmu.2021.720876)
Supplement: Supplementary Table 1 — MR-Egger analysis for the remaining pleiotropy and causal estimators of 15 phenotypes passed the sensitivity analysis in the UK Biobank population. [file Table_1.xlsx]

## Sheet: Sheet 1
Outcome	egger_intercept	se_intercept	pval_intercept	b	se	pval
Disorders of fluid, electrolyte, and acid-base balance	0.012073	0.00342606	0.000896079	-0.266148	0.0594121	4.12528e-05
Parkinson's disease	0.0282085	0.00878491	0.00226968	-0.59536	0.151886	0.000260411
Cerebral ischemia	0.0129383	0.00542119	0.0206772	-0.33104	0.093753	0.000876906
Electrolyte imbalance	0.00950266	0.00431808	0.0322241	-0.302184	0.0747362	0.000174942
Bronchitis	-0.0112346	0.0120378	0.354992	-	-	-
Anemia of chronic disease	0.00988484	0.0119951	0.413662	-	-	-
Hydronephrosis	-0.00869444	0.0112972	0.44508	-	-	-
Acute pancreatitis	-0.00555945	0.00722691	0.445213	-	-	-
Psychophysical visual disturbances	0.015004	0.0198753	0.45371	-	-	-
Encephalitis	0.0106921	0.0168055	0.52742	-	-	-
Epilepsy	0.00755417	0.0130435	0.564987	-	-	-
Aseptic necrosis of bone	0.0109208	0.0201933	0.590946	-	-	-
Cancer of tongue	-0.00522291	0.0176759	0.768803	-	-	-
Colon cancer	0.00129529	0.00578889	0.823825	-	-	-
Colorectal cancer	0.00104073	0.00539147	0.847685	-	-	-
