# Supplementary material for: Genetically Determined Chronic Low-Grade Inflammation and Hundreds of Health Outcomes in the UK Biobank and the FinnGen Population: A Phenome-Wide Mendelian Randomization Study
Source: Front Immunol. 2021 Jul 27;12:720876. doi: 10.3389/fimmu.2021.720876 (PMC8353321; doi:10.3389/fimmu.2021.720876)
Supplement: Supplementary Table 2 — MR-Egger analysis for the remaining pleiotropy and causal estimators of 14 phenotypes passed the sensitivity analysis in the FinnGen population. [file Table_2.xlsx]

## Sheet: Sheet 1
Outcome	egger_intercept	se_intercept	pval_intercept	b	se	pval
Vascular dementia	-0.0521115	0.0194543	0.010429	1.61866	0.399379	0.000208194
Pure hypercholesterolaemia	-0.0193892	0.00749944	0.0132875	0.894874	0.158755	1.32044e-06
Bipolar affective disorders	-0.0217136	0.00971177	0.030608	0.695951	0.193387	0.000821133
Impetigo	-0.0408395	0.0254266	0.115556	-	-	-
Disorders of vestibular function (Vertigo)	-0.0100072	0.00703874	0.162318	-	-	-
Degenerative macular diseases	0.0187602	0.0143157	0.196998	-	-	-
Idiopathic pulmonary fibrosis (attempt to specificity)	0.021366	0.0223425	0.344268	-	-	-
Type 1 diabetes, strict (exclude DM2)	-0.00976884	0.0122048	0.428088	-	-	-
Metatarsalgia	0.0121969	0.0174897	0.489319	-	-	-
Neurological diseases	-0.00148416	0.00318467	0.643599	-	-	-
Endocrine, nutritional and metabolic diseases	-0.000999806	0.00323716	0.759077	-	-	-
Interstitial lung disease	0.00452712	0.0167081	0.787723	-	-	-
Radiation-related disorders of the skin and subcutaneous tissue	-0.00168899	0.00975084	0.863296	-	-	-
Benign neoplasm: Descending colon	-4.56512e-05	0.0251655	0.998561	-	-	-
